# Supplementary material for: Nutrition Interventions for Children with Cerebral Palsy in Low- and Middle-Income Countries: A Scoping Review
Source: Nutrients. 2022 Mar 12;14(6):1211. doi: 10.3390/nu14061211 (PMC8951851; doi:10.3390/nu14061211)
Supplement: Supplementary file 1 [file nutrients-14-01211-s001.zip]

Archive with 1 entries (1 files):
- nutrients-1610968-supplementary.pdf
